# Supplementary material for: One Year of SARS-CoV-2: How Much Has the Virus Changed?
Source: Biology (Basel). 2021 Jan 26;10(2):91. doi: 10.3390/biology10020091 (PMC7911924; doi:10.3390/biology10020091)
Supplement: Supplementary file 1 [file biology-10-00091-s001.zip]

Archive with 2 entries (2 files):
- Biology_Suppl_Mat_TableS1_FigS1.docx
- Tables-S2-S5.xlsx
