# Supplementary material for: One Year of SARS-CoV-2: How Much Has the Virus Changed?
Source: Biology (Basel). 2021 Jan 26;10(2):91. doi: 10.3390/biology10020091 (PMC7911924; doi:10.3390/biology10020091)
Supplement: Supplementary file 1 [file biology-10-00091-s001.zip › Tables-S2-S5.xlsx]

## Sheet: TableS2-D614
Table S2. Mutation rates and number of sequences over time in different geographic regions of the world for residue D614 (S) (threshold 5 sequences).
Date	Country/Region	Mutation_Rate	Number_Sequences
2019-12	China	0	23
2020-01	Germany	1	9
2020-01	Australia	0.052632	19
2020-01	China	0.012755	392
2020-01	Thailand	0	24
2020-01	USA	0	15
2020-01	Singapore	0	11
2020-01	Japan	0	10
2020-01	France	0	8
2020-01	South Korea	0	8
2020-01	Taiwan	0	7
2020-01	Vietnam	0	6
2020-01	Malaysia	0	5
2020-02	Saudi Arabia	1	16
2020-02	Switzerland	0.96552	29
2020-02	Italy	0.95556	90
2020-02	France	0.78261	23
2020-02	Austria	0.75	8
2020-02	Netherlands	0.625	16
2020-02	Brazil	0.6	5
2020-02	Germany	0.44828	29
2020-02	United Kingdom	0.40336	119
2020-02	Canada	0.33333	12
2020-02	Spain	0.30435	23
2020-02	Norway	0.14286	7
2020-02	Thailand	0.1	10
2020-02	USA	0.069565	115
2020-02	China	0.011136	449
2020-02	Japan	0.0066225	151
2020-02	South Korea	0	118
2020-02	Singapore	0	42
2020-02	United Arab Emirates	0	25
2020-02	Australia	0	18
2020-02	Taiwan	0	10
2020-02	Malaysia	0	8
2020-02	Panama	0	6
2020-02	Sweden	0	6
2020-03	Guadeloupe	1	26
2020-03	Estonia	1	20
2020-03	Morocco	1	17
2020-03	Faroe Islands	1	14
2020-03	Argentina	1	13
2020-03	Romania	1	12
2020-03	Saint Martin	1	6
2020-03	Mongolia	1	5
2020-03	Italy	0.99375	480
2020-03	Hungary	0.97778	45
2020-03	Russia	0.95868	121
2020-03	Bosnia and Herzegovina	0.95652	23
2020-03	Switzerland	0.94746	1180
2020-03	Croatia	0.94444	18
2020-03	Brazil	0.94245	417
2020-03	France	0.94058	993
2020-03	Luxembourg	0.92857	168
2020-03	Denmark	0.92729	1059
2020-03	Czech Republic	0.92727	55
2020-03	Costa Rica	0.92	50
2020-03	Sweden	0.91689	373
2020-03	Democratic Republic of the Congo	0.90476	42
2020-03	Palestine	0.9	20
2020-03	Guatemala	0.9	10
2020-03	Portugal	0.8965	1227
2020-03	Jamaica	0.89262	149
2020-03	Austria	0.89222	501
2020-03	Poland	0.88235	51
2020-03	Finland	0.86667	60
2020-03	Ireland	0.86	150
2020-03	Slovakia	0.85714	7
2020-03	Belgium	0.84859	601
2020-03	Bangladesh	0.84615	13
2020-03	Lebanon	0.84615	13
2020-03	Vietnam	0.84375	96
2020-03	Norway	0.84091	44
2020-03	Latvia	0.83871	31
2020-03	Colombia	0.82979	94
2020-03	Senegal	0.82759	29
2020-03	Chile	0.81379	145
2020-03	Israel	0.81095	201
2020-03	Gambia	0.8	5
2020-03	Moldova	0.8	5
2020-03	Canada	0.79807	1555
2020-03	Peru	0.79747	79
2020-03	Greece	0.78095	105
2020-03	Saudi Arabia	0.77863	131
2020-03	Germany	0.77336	428
2020-03	Slovenia	0.77273	66
2020-03	South Africa	0.75472	53
2020-03	Benin	0.75	8
2020-03	Iceland	0.74199	593
2020-03	USA	0.73798	11373
2020-03	Kenya	0.71429	28
2020-03	Uganda	0.71429	14
2020-03	United Arab Emirates	0.70588	34
2020-03	Tunisia	0.69231	13
2020-03	Netherlands	0.66978	857
2020-03	Jordan	0.66667	21
2020-03	Aruba	0.66667	6
2020-03	Taiwan	0.64516	93
2020-03	Turkey	0.625	64
2020-03	Ecuador	0.625	8
2020-03	New Zealand	0.60194	309
2020-03	United Kingdom	0.59856	11643
2020-03	Japan	0.58615	650
2020-03	Spain	0.55941	2769
2020-03	Mexico	0.55882	34
2020-03	Oman	0.54545	33
2020-03	Georgia	0.53846	13
2020-03	Australia	0.5302	2152
2020-03	Zimbabwe	0.5	8
2020-03	Sri Lanka	0.5	6
2020-03	Singapore	0.48947	380
2020-03	Ghana	0.42308	26
2020-03	Kazakhstan	0.4	5
2020-03	South Korea	0.38384	99
2020-03	India	0.34756	164
2020-03	China	0.34241	257
2020-03	Iran	0.33962	53
2020-03	Nigeria	0.28571	21
2020-03	Thailand	0.28328	293
2020-03	Uruguay	0.25	36
2020-03	Kuwait	0.25	8
2020-03	Panama	0.20219	183
2020-03	Bahrain	0.15385	13
2020-03	Malaysia	0.14545	55
2020-03	Indonesia	0	20
2020-03	Philippines	0	17
2020-03	Qatar	0	15
2020-03	Brunei	0	5
2020-04	Russia	1	186
2020-04	Romania	1	53
2020-04	Peru	1	48
2020-04	Serbia	1	41
2020-04	Mexico	1	38
2020-04	Hungary	1	33
2020-04	Argentina	1	17
2020-04	Equatorial Guinea	1	17
2020-04	Latvia	1	14
2020-04	Czech Republic	1	12
2020-04	Bulgaria	1	7
2020-04	Gambia	1	7
2020-04	Bosnia and Herzegovina	1	6
2020-04	Botswana	1	5
2020-04	Georgia	1	5
2020-04	Slovakia	1	5
2020-04	Finland	0.99387	163
2020-04	France	0.98981	589
2020-04	Brazil	0.98805	837
2020-04	Jamaica	0.98684	76
2020-04	Japan	0.9848	2631
2020-04	Italy	0.9823	113
2020-04	Chile	0.97674	43
2020-04	Norway	0.97619	42
2020-04	Sweden	0.97351	151
2020-04	Senegal	0.97059	34
2020-04	South Africa	0.96825	126
2020-04	Denmark	0.96627	415
2020-04	Morocco	0.96552	29
2020-04	Democratic Republic of the Congo	0.96503	143
2020-04	Switzerland	0.96144	389
2020-04	Oman	0.95775	71
2020-04	Luxembourg	0.95455	88
2020-04	Bangladesh	0.94231	52
2020-04	Israel	0.93377	151
2020-04	Ecuador	0.93333	15
2020-04	Austria	0.93048	187
2020-04	Colombia	0.92958	71
2020-04	Turkey	0.92537	67
2020-04	Netherlands	0.92517	588
2020-04	Zimbabwe	0.92308	13
2020-04	Germany	0.91791	268
2020-04	Kenya	0.91176	102
2020-04	Belgium	0.90682	440
2020-04	Portugal	0.90667	225
2020-04	Vietnam	0.9	10
2020-04	Ireland	0.88162	321
2020-04	USA	0.88037	9730
2020-04	Canada	0.87812	1042
2020-04	Egypt	0.85714	7
2020-04	United Kingdom	0.85256	17885
2020-04	Slovenia	0.85	20
2020-04	Uruguay	0.83333	24
2020-04	Spain	0.83306	1216
2020-04	Poland	0.80822	73
2020-04	Greece	0.78947	19
2020-04	New Zealand	0.77348	181
2020-04	Iran	0.77049	61
2020-04	Saudi Arabia	0.7589	365
2020-04	Nigeria	0.75676	37
2020-04	China	0.73171	41
2020-04	Australia	0.60316	887
2020-04	United Arab Emirates	0.56716	67
2020-04	Thailand	0.55	20
2020-04	South Korea	0.53333	15
2020-04	India	0.48109	476
2020-04	Malaysia	0.37037	54
2020-04	Sierra Leone	0.33333	9
2020-04	Jordan	0.33333	6
2020-04	Taiwan	0.3	10
2020-04	Mali	0.28571	21
2020-04	Indonesia	0.21429	14
2020-04	Panama	0.16981	106
2020-04	Bahrain	0.15385	13
2020-04	Lithuania	0.09589	73
2020-04	Kazakhstan	0.086957	46
2020-04	Singapore	0.041575	457
2020-04	Timor-Leste	0	16
2020-05	Democratic Republic of the Congo	1	172
2020-05	Sweden	1	132
2020-05	France	1	123
2020-05	Poland	1	58
2020-05	Italy	1	54
2020-05	Austria	1	51
2020-05	Mexico	1	45
2020-05	Finland	1	40
2020-05	Zimbabwe	1	34
2020-05	Gambia	1	26
2020-05	Romania	1	23
2020-05	Peru	1	21
2020-05	Chile	1	16
2020-05	Lithuania	1	14
2020-05	Serbia	1	14
2020-05	Ecuador	1	13
2020-05	Luxembourg	1	13
2020-05	Uruguay	1	13
2020-05	Czech Republic	1	9
2020-05	Latvia	1	9
2020-05	Argentina	1	8
2020-05	Greece	1	7
2020-05	Morocco	1	6
2020-05	New Zealand	1	6
2020-05	Pakistan	1	6
2020-05	Dominican Republic	1	5
2020-05	Hungary	1	5
2020-05	Suriname	1	5
2020-05	Brazil	0.99457	184
2020-05	Russia	0.99435	177
2020-05	Canada	0.99398	166
2020-05	South Africa	0.98947	95
2020-05	Japan	0.98361	366
2020-05	Netherlands	0.98266	346
2020-05	Turkey	0.97931	145
2020-05	South Korea	0.97917	192
2020-05	Portugal	0.96739	92
2020-05	Ukraine	0.96552	29
2020-05	Equatorial Guinea	0.96296	27
2020-05	Switzerland	0.96203	79
2020-05	USA	0.96001	6701
2020-05	United Kingdom	0.95858	6350
2020-05	Belgium	0.95714	140
2020-05	Oman	0.95062	81
2020-05	Egypt	0.93617	47
2020-05	Germany	0.93548	93
2020-05	Bangladesh	0.92857	98
2020-05	Denmark	0.9262	271
2020-05	Ireland	0.91667	60
2020-05	Norway	0.90909	11
2020-05	Kenya	0.89404	151
2020-05	Spain	0.87701	187
2020-05	Iran	0.87037	54
2020-05	Australia	0.85448	268
2020-05	Nigeria	0.82353	51
2020-05	China	0.75	8
2020-05	United Arab Emirates	0.74403	922
2020-05	India	0.70646	1223
2020-05	Saudi Arabia	0.57317	82
2020-05	Ghana	0.53846	26
2020-05	Indonesia	0.5	10
2020-05	Malaysia	0.20833	24
2020-05	Singapore	0	171
2020-06	South Korea	1	234
2020-06	Canada	1	213
2020-06	Bangladesh	1	137
2020-06	Portugal	1	102
2020-06	Russia	1	97
2020-06	Brazil	1	95
2020-06	Mexico	1	70
2020-06	Senegal	1	61
2020-06	Germany	1	54
2020-06	France	1	49
2020-06	Norway	1	48
2020-06	North Macedonia	1	47
2020-06	Nigeria	1	45
2020-06	Poland	1	41
2020-06	Zimbabwe	1	41
2020-06	Suriname	1	39
2020-06	Turkey	1	36
2020-06	Israel	1	35
2020-06	Equatorial Guinea	1	25
2020-06	Romania	1	24
2020-06	Gambia	1	23
2020-06	Serbia	1	16
2020-06	Ecuador	1	15
2020-06	Palestine	1	15
2020-06	Ukraine	1	14
2020-06	China	1	12
2020-06	Democratic Republic of the Congo	1	11
2020-06	Chile	1	10
2020-06	Colombia	1	9
2020-06	Latvia	1	9
2020-06	Burkina Faso	1	8
2020-06	Czech Republic	1	6
2020-06	New Zealand	1	6
2020-06	Kenya	1	5
2020-06	South Africa	0.99673	306
2020-06	Denmark	0.99265	272
2020-06	Japan	0.99145	351
2020-06	Sweden	0.98876	89
2020-06	Australia	0.98765	567
2020-06	Switzerland	0.98734	79
2020-06	United Kingdom	0.9871	6978
2020-06	USA	0.98689	9080
2020-06	Peru	0.97727	88
2020-06	Netherlands	0.96933	163
2020-06	Egypt	0.96429	56
2020-06	Costa Rica	0.95	20
2020-06	Oman	0.93333	15
2020-06	India	0.92744	1006
2020-06	Spain	0.92737	179
2020-06	Bahrain	0.91667	12
2020-06	Belgium	0.90625	64
2020-06	Ghana	0.875	8
2020-06	Italy	0.76056	71
2020-06	United Arab Emirates	0.75243	206
2020-06	Pakistan	0.75	8
2020-06	Saudi Arabia	0.71374	262
2020-06	Iran	0.66667	6
2020-06	Indonesia	0.6	20
2020-06	Rwanda	0.57143	7
2020-06	Singapore	0.014388	139
2020-07	Gambia	1	235
2020-07	Belgium	1	149
2020-07	Bangladesh	1	135
2020-07	Canada	1	129
2020-07	Russia	1	104
2020-07	Norway	1	92
2020-07	France	1	66
2020-07	Sweden	1	65
2020-07	Serbia	1	51
2020-07	Mexico	1	50
2020-07	Israel	1	48
2020-07	Portugal	1	48
2020-07	Latvia	1	41
2020-07	Nigeria	1	29
2020-07	Italy	1	25
2020-07	Suriname	1	25
2020-07	Germany	1	23
2020-07	Equatorial Guinea	1	19
2020-07	Palestine	1	19
2020-07	Czech Republic	1	16
2020-07	Chile	1	14
2020-07	Argentina	1	11
2020-07	North Macedonia	1	11
2020-07	Colombia	1	9
2020-07	Iran	1	9
2020-07	Montenegro	1	9
2020-07	Lithuania	1	7
2020-07	Mozambique	1	7
2020-07	Turkey	1	7
2020-07	Ghana	1	6
2020-07	Ukraine	1	6
2020-07	Gibraltar	1	5
2020-07	New Zealand	1	5
2020-07	Thailand	1	5
2020-07	Japan	0.99949	1977
2020-07	USA	0.99778	4508
2020-07	Switzerland	0.99685	317
2020-07	South Africa	0.99667	902
2020-07	Australia	0.99622	6356
2020-07	United Kingdom	0.99186	2949
2020-07	Brazil	0.9918	122
2020-07	China	0.98851	174
2020-07	Ireland	0.9863	73
2020-07	South Korea	0.98295	176
2020-07	India	0.97783	406
2020-07	Netherlands	0.97727	88
2020-07	Costa Rica	0.97727	44
2020-07	Spain	0.96711	152
2020-07	Saudi Arabia	0.95833	24
2020-07	Peru	0.95652	23
2020-07	Indonesia	0.93333	15
2020-07	Rwanda	0.93333	15
2020-07	Egypt	0.9	10
2020-07	Ecuador	0.85714	14
2020-07	Denmark	0.79518	249
2020-07	Malaysia	0.75	8
2020-07	Panama	0.2	5
2020-07	Singapore	0.11765	119
2020-08	Japan	1	2769
2020-08	Netherlands	1	187
2020-08	Norway	1	140
2020-08	Ireland	1	130
2020-08	New Zealand	1	113
2020-08	Canada	1	102
2020-08	Russia	1	93
2020-08	Sweden	1	71
2020-08	Iran	1	58
2020-08	Peru	1	46
2020-08	China	1	44
2020-08	Latvia	1	41
2020-08	Portugal	1	38
2020-08	Lithuania	1	37
2020-08	Italy	1	36
2020-08	Egypt	1	34
2020-08	Ecuador	1	33
2020-08	Hungary	1	22
2020-08	Brazil	1	21
2020-08	Chile	1	21
2020-08	Burkina Faso	1	16
2020-08	Costa Rica	1	16
2020-08	Indonesia	1	16
2020-08	United Arab Emirates	1	16
2020-08	Palestine	1	15
2020-08	Bangladesh	1	14
2020-08	Czech Republic	1	12
2020-08	Turkey	1	11
2020-08	North Macedonia	1	10
2020-08	Ukraine	1	9
2020-08	Colombia	1	8
2020-08	Gibraltar	1	7
2020-08	Malaysia	1	7
2020-08	Austria	1	6
2020-08	Gambia	1	6
2020-08	Nigeria	1	6
2020-08	Aruba	1	5
2020-08	Equatorial Guinea	1	5
2020-08	USA	0.99859	2837
2020-08	United Kingdom	0.99809	6798
2020-08	Australia	0.99715	4557
2020-08	Denmark	0.99693	1628
2020-08	South Africa	0.99676	309
2020-08	Belgium	0.99533	214
2020-08	France	0.99303	287
2020-08	Switzerland	0.99107	448
2020-08	Spain	0.9877	244
2020-08	Mexico	0.98485	66
2020-08	India	0.98238	454
2020-08	Germany	0.98148	54
2020-08	Saudi Arabia	0.8	15
2020-08	Faroe Islands	0.8	10
2020-08	Singapore	0.32075	53
2020-09	Japan	1	432
2020-09	Russia	1	366
2020-09	Netherlands	1	297
2020-09	South Africa	1	291
2020-09	France	1	288
2020-09	Belgium	1	274
2020-09	India	1	245
2020-09	Ireland	1	182
2020-09	Canada	1	154
2020-09	Norway	1	140
2020-09	Germany	1	130
2020-09	Sweden	1	66
2020-09	Jordan	1	63
2020-09	Hungary	1	57
2020-09	New Zealand	1	49
2020-09	China	1	41
2020-09	Iran	1	39
2020-09	Burkina Faso	1	38
2020-09	Latvia	1	37
2020-09	Malaysia	1	26
2020-09	Lithuania	1	25
2020-09	Czech Republic	1	19
2020-09	Croatia	1	15
2020-09	Peru	1	12
2020-09	Brazil	1	11
2020-09	Bangladesh	1	10
2020-09	Slovakia	1	10
2020-09	Ecuador	1	9
2020-09	Italy	1	8
2020-09	North Macedonia	1	8
2020-09	Malta	1	7
2020-09	Finland	1	6
2020-09	Chile	1	5
2020-09	Turkey	1	5
2020-09	USA	0.9993	2856
2020-09	United Kingdom	0.99913	14968
2020-09	Denmark	0.99795	1953
2020-09	Spain	0.99429	350
2020-09	Switzerland	0.99383	324
2020-09	Australia	0.99297	853
2020-09	United Arab Emirates	0.94118	34
2020-09	Singapore	0.78788	33
2020-10	Netherlands	1	457
2020-10	Belgium	1	437
2020-10	Spain	1	383
2020-10	Jordan	1	341
2020-10	Norway	1	196
2020-10	Australia	1	189
2020-10	Gibraltar	1	181
2020-10	Russia	1	165
2020-10	Ireland	1	155
2020-10	France	1	152
2020-10	Germany	1	133
2020-10	Hungary	1	108
2020-10	Czech Republic	1	85
2020-10	Sweden	1	75
2020-10	New Zealand	1	64
2020-10	Singapore	1	60
2020-10	Bahrain	1	57
2020-10	Italy	1	57
2020-10	Iran	1	54
2020-10	Brazil	1	47
2020-10	Japan	1	46
2020-10	Peru	1	38
2020-10	Malaysia	1	34
2020-10	Finland	1	34
2020-10	China	1	30
2020-10	Canada	1	19
2020-10	Latvia	1	17
2020-10	Bangladesh	1	15
2020-10	Burkina Faso	1	13
2020-10	Thailand	1	11
2020-10	Ecuador	1	11
2020-10	Tunisia	1	10
2020-10	India	1	8
2020-10	Rwanda	1	6
2020-10	Croatia	1	5
2020-10	USA	0.99963	2726
2020-10	United Kingdom	0.99955	29164
2020-10	Denmark	0.99809	3146
2020-10	Switzerland	0.99672	609
2020-10	South Africa	0.99671	304
2020-10	Sri Lanka	0.91667	12
2020-11	USA	1	1687
2020-11	Netherlands	1	540
2020-11	Portugal	1	385
2020-11	South Africa	1	283
2020-11	Germany	1	201
2020-11	Russia	1	170
2020-11	France	1	117
2020-11	Canada	1	107
2020-11	Ireland	1	102
2020-11	Japan	1	97
2020-11	Norway	1	94
2020-11	Spain	1	70
2020-11	Australia	1	61
2020-11	Italy	1	61
2020-11	Sweden	1	50
2020-11	Iran	1	47
2020-11	Malaysia	1	46
2020-11	New Zealand	1	43
2020-11	Bahrain	1	42
2020-11	Jordan	1	40
2020-11	Tunisia	1	19
2020-11	Czech Republic	1	17
2020-11	Morocco	1	16
2020-11	Mexico	1	14
2020-11	Slovakia	1	11
2020-11	Sri Lanka	1	9
2020-11	Bangladesh	1	6
2020-11	Thailand	1	5
2020-11	United Kingdom	0.99983	29953
2020-11	Denmark	0.99955	6735
2020-11	Switzerland	0.99686	636
2020-11	Belgium	0.9931	290
2020-11	Singapore	0.98	50
2020-11	Brazil	0.975	40
2020-11	Ecuador	0.8	5
2020-12	Netherlands	1	261
2020-12	Denmark	1	107
2020-12	Gibraltar	1	85
2020-12	USA	1	66
2020-12	Thailand	1	50
2020-12	Finland	1	49
2020-12	Germany	1	46
2020-12	Australia	1	26
2020-12	Singapore	1	23
2020-12	Japan	1	20
2020-12	New Zealand	1	19
2020-12	Belgium	1	17
2020-12	Morocco	1	14
2020-12	Ireland	1	10
2020-12	Italy	1	10
2020-12	China	1	6
2020-12	United Kingdom	0.99893	5620
2020-12	Switzerland	0.99652	287

## Sheet: TableS3-A222
Table S3. Mutation rates and number of sequences over time in different geographic regions of the world for residue A222 (S) (threshold 5 sequences).
Date	Country/Region	Mutation_Rate	Number_Sequences
2019-12	China	0	23
2020-01	China	0	392
2020-01	Thailand	0	24
2020-01	Australia	0	19
2020-01	USA	0	15
2020-01	Singapore	0	11
2020-01	Japan	0	10
2020-01	Germany	0	9
2020-01	France	0	8
2020-01	South Korea	0	8
2020-01	Taiwan	0	7
2020-01	Vietnam	0	6
2020-01	Malaysia	0	5
2020-02	Italy	0.011111	90
2020-02	China	0	449
2020-02	Japan	0	151
2020-02	United Kingdom	0	119
2020-02	South Korea	0	118
2020-02	USA	0	115
2020-02	Singapore	0	42
2020-02	Germany	0	29
2020-02	Switzerland	0	29
2020-02	United Arab Emirates	0	25
2020-02	France	0	23
2020-02	Spain	0	23
2020-02	Australia	0	18
2020-02	Netherlands	0	16
2020-02	Saudi Arabia	0	16
2020-02	Canada	0	12
2020-02	Taiwan	0	10
2020-02	Thailand	0	10
2020-02	Austria	0	8
2020-02	Malaysia	0	8
2020-02	Norway	0	7
2020-02	Panama	0	6
2020-02	Sweden	0	6
2020-02	Brazil	0	5
2020-03	Tunisia	0.15385	13
2020-03	Iran	0.037736	53
2020-03	Greece	0.0095238	105
2020-03	Spain	0.005056	2769
2020-03	Canada	0.0012862	1555
2020-03	Denmark	0.00094429	1059
2020-03	Australia	0.00092937	2152
2020-03	Switzerland	0.00084746	1180
2020-03	United Kingdom	0.00042944	11643
2020-03	USA	0.00035171	11373
2020-03	Portugal	0	1227
2020-03	France	0	993
2020-03	Netherlands	0	857
2020-03	Japan	0	650
2020-03	Belgium	0	601
2020-03	Iceland	0	593
2020-03	Austria	0	501
2020-03	Italy	0	480
2020-03	Germany	0	428
2020-03	Brazil	0	417
2020-03	Singapore	0	380
2020-03	Sweden	0	373
2020-03	New Zealand	0	309
2020-03	Thailand	0	293
2020-03	China	0	257
2020-03	Israel	0	201
2020-03	Panama	0	183
2020-03	Luxembourg	0	168
2020-03	India	0	164
2020-03	Ireland	0	150
2020-03	Jamaica	0	149
2020-03	Chile	0	145
2020-03	Saudi Arabia	0	131
2020-03	Russia	0	121
2020-03	South Korea	0	99
2020-03	Vietnam	0	96
2020-03	Colombia	0	94
2020-03	Taiwan	0	93
2020-03	Peru	0	79
2020-03	Slovenia	0	66
2020-03	Turkey	0	64
2020-03	Finland	0	60
2020-03	Czech Republic	0	55
2020-03	Malaysia	0	55
2020-03	South Africa	0	53
2020-03	Poland	0	51
2020-03	Costa Rica	0	50
2020-03	Hungary	0	45
2020-03	Norway	0	44
2020-03	Democratic Republic of the Congo	0	42
2020-03	Uruguay	0	36
2020-03	Mexico	0	34
2020-03	United Arab Emirates	0	34
2020-03	Oman	0	33
2020-03	Latvia	0	31
2020-03	Senegal	0	29
2020-03	Kenya	0	28
2020-03	Ghana	0	26
2020-03	Guadeloupe	0	26
2020-03	Bosnia and Herzegovina	0	23
2020-03	Jordan	0	21
2020-03	Nigeria	0	21
2020-03	Estonia	0	20
2020-03	Indonesia	0	20
2020-03	Palestine	0	20
2020-03	Croatia	0	18
2020-03	Morocco	0	17
2020-03	Philippines	0	17
2020-03	Qatar	0	15
2020-03	Faroe Islands	0	14
2020-03	Uganda	0	14
2020-03	Argentina	0	13
2020-03	Bahrain	0	13
2020-03	Bangladesh	0	13
2020-03	Georgia	0	13
2020-03	Lebanon	0	13
2020-03	Romania	0	12
2020-03	Guatemala	0	10
2020-03	Benin	0	8
2020-03	Ecuador	0	8
2020-03	Kuwait	0	8
2020-03	Zimbabwe	0	8
2020-03	Slovakia	0	7
2020-03	Aruba	0	6
2020-03	Saint Martin	0	6
2020-03	Sri Lanka	0	6
2020-03	Brunei	0	5
2020-03	Gambia	0	5
2020-03	Kazakhstan	0	5
2020-03	Moldova	0	5
2020-03	Mongolia	0	5
2020-04	Turkey	0.014925	67
2020-04	Panama	0.009434	106
2020-04	Canada	0.0086372	1042
2020-04	Australia	0.0033822	887
2020-04	France	0.0016978	589
2020-04	Spain	0.0016447	1216
2020-04	Brazil	0.0011947	837
2020-04	USA	0.00051387	9730
2020-04	Japan	0.00038008	2631
2020-04	United Kingdom	0.00016774	17885
2020-04	Netherlands	0	588
2020-04	India	0	476
2020-04	Singapore	0	457
2020-04	Belgium	0	440
2020-04	Denmark	0	415
2020-04	Switzerland	0	389
2020-04	Saudi Arabia	0	365
2020-04	Ireland	0	321
2020-04	Germany	0	268
2020-04	Portugal	0	225
2020-04	Austria	0	187
2020-04	Russia	0	186
2020-04	New Zealand	0	181
2020-04	Finland	0	163
2020-04	Israel	0	151
2020-04	Sweden	0	151
2020-04	Democratic Republic of the Congo	0	143
2020-04	South Africa	0	126
2020-04	Italy	0	113
2020-04	Kenya	0	102
2020-04	Luxembourg	0	88
2020-04	Jamaica	0	76
2020-04	Lithuania	0	73
2020-04	Poland	0	73
2020-04	Colombia	0	71
2020-04	Oman	0	71
2020-04	United Arab Emirates	0	67
2020-04	Iran	0	61
2020-04	Malaysia	0	54
2020-04	Romania	0	53
2020-04	Bangladesh	0	52
2020-04	Peru	0	48
2020-04	Kazakhstan	0	46
2020-04	Chile	0	43
2020-04	Norway	0	42
2020-04	China	0	41
2020-04	Serbia	0	41
2020-04	Mexico	0	38
2020-04	Nigeria	0	37
2020-04	Senegal	0	34
2020-04	Hungary	0	33
2020-04	Morocco	0	29
2020-04	Uruguay	0	24
2020-04	Mali	0	21
2020-04	Slovenia	0	20
2020-04	Thailand	0	20
2020-04	Greece	0	19
2020-04	Argentina	0	17
2020-04	Equatorial Guinea	0	17
2020-04	Timor-Leste	0	16
2020-04	Ecuador	0	15
2020-04	South Korea	0	15
2020-04	Indonesia	0	14
2020-04	Latvia	0	14
2020-04	Bahrain	0	13
2020-04	Zimbabwe	0	13
2020-04	Czech Republic	0	12
2020-04	Taiwan	0	10
2020-04	Vietnam	0	10
2020-04	Sierra Leone	0	9
2020-04	Bulgaria	0	7
2020-04	Egypt	0	7
2020-04	Gambia	0	7
2020-04	Bosnia and Herzegovina	0	6
2020-04	Jordan	0	6
2020-04	Botswana	0	5
2020-04	Georgia	0	5
2020-04	Slovakia	0	5
2020-05	Mexico	0.022222	45
2020-05	Canada	0.018072	166
2020-05	Brazil	0.01087	184
2020-05	France	0.0081301	123
2020-05	Russia	0.0056497	177
2020-05	Japan	0.0054645	366
2020-05	Spain	0.0053476	187
2020-05	United Arab Emirates	0.0010846	922
2020-05	USA	0.0010446	6701
2020-05	United Kingdom	0.00047244	6350
2020-05	Greece	1.11e-16	7
2020-05	India	0	1223
2020-05	Netherlands	0	346
2020-05	Denmark	0	271
2020-05	Australia	0	268
2020-05	South Korea	0	192
2020-05	Democratic Republic of the Congo	0	172
2020-05	Singapore	0	171
2020-05	Kenya	0	151
2020-05	Turkey	0	145
2020-05	Belgium	0	140
2020-05	Sweden	0	132
2020-05	Bangladesh	0	98
2020-05	South Africa	0	95
2020-05	Germany	0	93
2020-05	Portugal	0	92
2020-05	Saudi Arabia	0	82
2020-05	Oman	0	81
2020-05	Switzerland	0	79
2020-05	Ireland	0	60
2020-05	Poland	0	58
2020-05	Iran	0	54
2020-05	Italy	0	54
2020-05	Austria	0	51
2020-05	Nigeria	0	51
2020-05	Egypt	0	47
2020-05	Finland	0	40
2020-05	Zimbabwe	0	34
2020-05	Ukraine	0	29
2020-05	Equatorial Guinea	0	27
2020-05	Gambia	0	26
2020-05	Ghana	0	26
2020-05	Malaysia	0	24
2020-05	Romania	0	23
2020-05	Peru	0	21
2020-05	Chile	0	16
2020-05	Lithuania	0	14
2020-05	Serbia	0	14
2020-05	Ecuador	0	13
2020-05	Luxembourg	0	13
2020-05	Uruguay	0	13
2020-05	Norway	0	11
2020-05	Indonesia	0	10
2020-05	Czech Republic	0	9
2020-05	Latvia	0	9
2020-05	Argentina	0	8
2020-05	China	0	8
2020-05	Morocco	0	6
2020-05	New Zealand	0	6
2020-05	Pakistan	0	6
2020-05	Dominican Republic	0	5
2020-05	Hungary	0	5
2020-05	Suriname	0	5
2020-06	Spain	0.43017	179
2020-06	Senegal	0.04918	61
2020-06	Brazil	0.010526	95
2020-06	United Arab Emirates	0.0097087	206
2020-06	Canada	0.0093897	213
2020-06	Netherlands	0.006135	163
2020-06	Australia	0.0017637	567
2020-06	United Kingdom	0.0011465	6978
2020-06	USA	0.00066079	9080
2020-06	India	0	1006
2020-06	Japan	0	351
2020-06	South Africa	0	306
2020-06	Denmark	0	272
2020-06	Saudi Arabia	0	262
2020-06	South Korea	0	234
2020-06	Singapore	0	139
2020-06	Bangladesh	0	137
2020-06	Portugal	0	102
2020-06	Russia	0	97
2020-06	Sweden	0	89
2020-06	Peru	0	88
2020-06	Switzerland	0	79
2020-06	Italy	0	71
2020-06	Mexico	0	70
2020-06	Belgium	0	64
2020-06	Egypt	0	56
2020-06	Germany	0	54
2020-06	France	0	49
2020-06	Norway	0	48
2020-06	North Macedonia	0	47
2020-06	Nigeria	0	45
2020-06	Poland	0	41
2020-06	Zimbabwe	0	41
2020-06	Suriname	0	39
2020-06	Turkey	0	36
2020-06	Israel	0	35
2020-06	Equatorial Guinea	0	25
2020-06	Romania	0	24
2020-06	Gambia	0	23
2020-06	Costa Rica	0	20
2020-06	Indonesia	0	20
2020-06	Serbia	0	16
2020-06	Ecuador	0	15
2020-06	Oman	0	15
2020-06	Palestine	0	15
2020-06	Ukraine	0	14
2020-06	Bahrain	0	12
2020-06	China	0	12
2020-06	Democratic Republic of the Congo	0	11
2020-06	Chile	0	10
2020-06	Colombia	0	9
2020-06	Latvia	0	9
2020-06	Burkina Faso	0	8
2020-06	Ghana	0	8
2020-06	Pakistan	0	8
2020-06	Rwanda	0	7
2020-06	Czech Republic	0	6
2020-06	Iran	0	6
2020-06	New Zealand	0	6
2020-06	Kenya	0	5
2020-07	Spain	0.61184	152
2020-07	Gibraltar	0.2	5
2020-07	Norway	0.054348	92
2020-07	Belgium	0.040268	149
2020-07	Ireland	0.027397	73
2020-07	Switzerland	0.015773	317
2020-07	Bangladesh	0.014815	135
2020-07	Gambia	0.0085106	235
2020-07	United Kingdom	0.0074602	2949
2020-07	Japan	0.0045524	1977
2020-07	USA	0.0031056	4508
2020-07	South Africa	0.0022173	902
2020-07	Australia	0.00062933	6356
2020-07	Nigeria	1.11e-16	29
2020-07	Mozambique	1.11e-16	7
2020-07	India	0	406
2020-07	Denmark	0	249
2020-07	South Korea	0	176
2020-07	China	0	174
2020-07	Canada	0	129
2020-07	Brazil	0	122
2020-07	Singapore	0	119
2020-07	Russia	0	104
2020-07	Netherlands	0	88
2020-07	France	0	66
2020-07	Sweden	0	65
2020-07	Serbia	0	51
2020-07	Mexico	0	50
2020-07	Israel	0	48
2020-07	Portugal	0	48
2020-07	Costa Rica	0	44
2020-07	Latvia	0	41
2020-07	Italy	0	25
2020-07	Suriname	0	25
2020-07	Saudi Arabia	0	24
2020-07	Germany	0	23
2020-07	Peru	0	23
2020-07	Equatorial Guinea	0	19
2020-07	Palestine	0	19
2020-07	Czech Republic	0	16
2020-07	Indonesia	0	15
2020-07	Rwanda	0	15
2020-07	Chile	0	14
2020-07	Ecuador	0	14
2020-07	Argentina	0	11
2020-07	North Macedonia	0	11
2020-07	Egypt	0	10
2020-07	Colombia	0	9
2020-07	Iran	0	9
2020-07	Montenegro	0	9
2020-07	Malaysia	0	8
2020-07	Lithuania	0	7
2020-07	Turkey	0	7
2020-07	Ghana	0	6
2020-07	Ukraine	0	6
2020-07	New Zealand	0	5
2020-07	Panama	0	5
2020-07	Thailand	0	5
2020-08	Spain	0.84426	244
2020-08	Norway	0.39286	140
2020-08	Latvia	0.2439	41
2020-08	Switzerland	0.22098	448
2020-08	United Kingdom	0.17432	6798
2020-08	Denmark	0.17199	1628
2020-08	Italy	0.11111	36
2020-08	France	0.083624	287
2020-08	Netherlands	0.074866	187
2020-08	Ireland	0.061538	130
2020-08	China	0.045455	44
2020-08	Sweden	0.042254	71
2020-08	Germany	0.037037	54
2020-08	Belgium	0.03271	214
2020-08	India	0.0066079	454
2020-08	Australia	0.0063638	4557
2020-08	USA	0.0017624	2837
2020-08	Japan	0.0010834	2769
2020-08	South Africa	0	309
2020-08	New Zealand	0	113
2020-08	Canada	0	102
2020-08	Russia	0	93
2020-08	Mexico	0	66
2020-08	Iran	0	58
2020-08	Singapore	0	53
2020-08	Peru	0	46
2020-08	Portugal	0	38
2020-08	Lithuania	0	37
2020-08	Egypt	0	34
2020-08	Ecuador	0	33
2020-08	Hungary	0	22
2020-08	Brazil	0	21
2020-08	Chile	0	21
2020-08	Burkina Faso	0	16
2020-08	Costa Rica	0	16
2020-08	Indonesia	0	16
2020-08	United Arab Emirates	0	16
2020-08	Palestine	0	15
2020-08	Saudi Arabia	0	15
2020-08	Bangladesh	0	14
2020-08	Czech Republic	0	12
2020-08	Turkey	0	11
2020-08	Faroe Islands	0	10
2020-08	North Macedonia	0	10
2020-08	Ukraine	0	9
2020-08	Colombia	0	8
2020-08	Gibraltar	0	7
2020-08	Malaysia	0	7
2020-08	Austria	0	6
2020-08	Gambia	0	6
2020-08	Nigeria	0	6
2020-08	Aruba	0	5
2020-08	Equatorial Guinea	0	5
2020-09	Spain	0.82	350
2020-09	Ireland	0.51099	182
2020-09	United Kingdom	0.45738	14968
2020-09	Lithuania	0.44	25
2020-09	Denmark	0.34511	1953
2020-09	Switzerland	0.33951	324
2020-09	Netherlands	0.33333	297
2020-09	Germany	0.20769	130
2020-09	Belgium	0.14599	274
2020-09	Sweden	0.13636	66
2020-09	France	0.125	288
2020-09	Italy	0.125	8
2020-09	China	0.073171	41
2020-09	Latvia	0.054054	37
2020-09	New Zealand	0.020408	49
2020-09	Norway	0.014286	140
2020-09	Canada	0.012987	154
2020-09	South Africa	0.010309	291
2020-09	Australia	0.007034	853
2020-09	India	0.0040816	245
2020-09	USA	0.0038515	2856
2020-09	Japan	0	432
2020-09	Russia	0	366
2020-09	Jordan	0	63
2020-09	Hungary	0	57
2020-09	Iran	0	39
2020-09	Burkina Faso	0	38
2020-09	United Arab Emirates	0	34
2020-09	Singapore	0	33
2020-09	Malaysia	0	26
2020-09	Czech Republic	0	19
2020-09	Croatia	0	15
2020-09	Peru	0	12
2020-09	Brazil	0	11
2020-09	Bangladesh	0	10
2020-09	Slovakia	0	10
2020-09	Ecuador	0	9
2020-09	North Macedonia	0	8
2020-09	Malta	0	7
2020-09	Finland	0	6
2020-09	Chile	0	5
2020-09	Turkey	0	5
2020-10	Spain	0.85379	383
2020-10	Gibraltar	0.81768	181
2020-10	Italy	0.78947	57
2020-10	Ireland	0.68387	155
2020-10	United Kingdom	0.63047	29164
2020-10	Sweden	0.42667	75
2020-10	Switzerland	0.34647	609
2020-10	Netherlands	0.29759	457
2020-10	Denmark	0.28894	3146
2020-10	New Zealand	0.23438	64
2020-10	Tunisia	0.2	10
2020-10	Belgium	0.18307	437
2020-10	Thailand	0.18182	11
2020-10	Germany	0.18045	133
2020-10	Norway	0.17347	196
2020-10	France	0.13816	152
2020-10	Singapore	0.1	60
2020-10	Japan	0.086957	46
2020-10	Latvia	0.058824	17
2020-10	Australia	0.042328	189
2020-10	Finland	0.029412	34
2020-10	Malaysia	0.029412	34
2020-10	Peru	0.026316	38
2020-10	Russia	0.0060606	165
2020-10	South Africa	0.0032895	304
2020-10	Jordan	0.0029326	341
2020-10	USA	0.00036684	2726
2020-10	Hungary	0	108
2020-10	Czech Republic	0	85
2020-10	Bahrain	0	57
2020-10	Iran	0	54
2020-10	Brazil	0	47
2020-10	China	0	30
2020-10	Canada	0	19
2020-10	Bangladesh	0	15
2020-10	Burkina Faso	0	13
2020-10	Sri Lanka	0	12
2020-10	Ecuador	0	11
2020-10	India	0	8
2020-10	Rwanda	0	6
2020-10	Croatia	0	5
2020-11	Spain	0.88571	70
2020-11	Ireland	0.85294	102
2020-11	Portugal	0.71948	385
2020-11	United Kingdom	0.69339	29953
2020-11	Italy	0.55738	61
2020-11	Netherlands	0.49444	540
2020-11	Denmark	0.39406	6735
2020-11	Sweden	0.32	50
2020-11	Germany	0.30846	201
2020-11	New Zealand	0.27907	43
2020-11	Switzerland	0.27358	636
2020-11	Belgium	0.27241	290
2020-11	France	0.17094	117
2020-11	Norway	0.1383	94
2020-11	Tunisia	0.10526	19
2020-11	Australia	0.065574	61
2020-11	Morocco	0.0625	16
2020-11	Singapore	0.04	50
2020-11	Japan	0.030928	97
2020-11	Jordan	0.025	40
2020-11	Canada	0.018692	107
2020-11	South Africa	0.0035336	283
2020-11	USA	0.0023711	1687
2020-11	Russia	0	170
2020-11	Iran	0	47
2020-11	Malaysia	0	46
2020-11	Bahrain	0	42
2020-11	Brazil	0	40
2020-11	Czech Republic	0	17
2020-11	Mexico	0	14
2020-11	Slovakia	0	11
2020-11	Sri Lanka	0	9
2020-11	Bangladesh	0	6
2020-11	Ecuador	0	5
2020-11	Thailand	0	5
2020-12	Gibraltar	0.82353	85
2020-12	Italy	0.6	10
2020-12	United Kingdom	0.55747	5620
2020-12	Denmark	0.51402	107
2020-12	Netherlands	0.41762	261
2020-12	China	0.33333	6
2020-12	New Zealand	0.31579	19
2020-12	Ireland	0.3	10
2020-12	Switzerland	0.28223	287
2020-12	Germany	0.26087	46
2020-12	Belgium	0.23529	17
2020-12	Morocco	0.071429	14
2020-12	Finland	0.040816	49
2020-12	Australia	0.038462	26
2020-12	Thailand	0.02	50
2020-12	USA	0	66
2020-12	Singapore	0	23
2020-12	Japan	0	20

## Sheet: TableS4-L18
Table S4. Mutation rates and number of sequences over time in different geographic regions of the world for residue L18 (S) (threshold 5 sequences).
Date	Country/Region	Mutation_Rate	Number_Sequences
2019-12	China	0	23
2020-01	South Korea	0	8
2020-01	Australia	0	19
2020-01	Singapore	0	11
2020-01	Thailand	0	24
2020-01	Malaysia	0	5
2020-01	Germany	0	9
2020-01	Vietnam	0	6
2020-01	France	0	8
2020-01	Taiwan	0	7
2020-01	China	0	392
2020-01	Japan	0	10
2020-01	USA	0	15
2020-02	United Kingdom	0.0084034	119
2020-02	United Arab Emirates	0	25
2020-02	Saudi Arabia	0	16
2020-02	South Korea	0	118
2020-02	Switzerland	0	29
2020-02	Netherlands	0	16
2020-02	Singapore	0	42
2020-02	Australia	0	18
2020-02	Thailand	0	10
2020-02	Malaysia	0	8
2020-02	Germany	0	29
2020-02	Austria	0	8
2020-02	France	0	23
2020-02	Canada	0	12
2020-02	Taiwan	0	10
2020-02	Norway	0	7
2020-02	Panama	0	6
2020-02	Sweden	0	6
2020-02	Brazil	0	5
2020-02	China	0	449
2020-02	Japan	0	151
2020-02	Italy	0	90
2020-02	Spain	0	23
2020-02	USA	0	115
2020-03	India	0.0060976	164
2020-03	Iceland	0.0033727	593
2020-03	New Zealand	0.0032362	309
2020-03	Australia	0.0023234	2152
2020-03	USA	0.0014948	11373
2020-03	United Kingdom	0.0011166	11643
2020-03	Switzerland	0.00084746	1180
2020-03	Canada	0.00064309	1555
2020-03	Spain	0.00036114	2769
2020-03	Democratic Republic of the Congo	0	42
2020-03	Bosnia and Herzegovina	0	23
2020-03	United Arab Emirates	0	34
2020-03	Czech Republic	0	55
2020-03	Faroe Islands	0	14
2020-03	Saudi Arabia	0	131
2020-03	South Africa	0	53
2020-03	Saint Martin	0	6
2020-03	Netherlands	0	857
2020-03	South Korea	0	99
2020-03	Philippines	0	17
2020-03	Luxembourg	0	168
2020-03	Costa Rica	0	50
2020-03	Guadeloupe	0	26
2020-03	Bangladesh	0	13
2020-03	Kazakhstan	0	5
2020-03	Singapore	0	380
2020-03	Indonesia	0	20
2020-03	Palestine	0	20
2020-03	Argentina	0	13
2020-03	Guatemala	0	10
2020-03	Sri Lanka	0	6
2020-03	Portugal	0	1227
2020-03	Thailand	0	293
2020-03	Colombia	0	94
2020-03	Slovenia	0	66
2020-03	Malaysia	0	55
2020-03	Zimbabwe	0	8
2020-03	Slovakia	0	7
2020-03	Mongolia	0	5
2020-03	Denmark	0	1059
2020-03	Belgium	0	601
2020-03	Austria	0	501
2020-03	Germany	0	428
2020-03	Ireland	0	150
2020-03	Jamaica	0	149
2020-03	Vietnam	0	96
2020-03	Finland	0	60
2020-03	Hungary	0	45
2020-03	Uruguay	0	36
2020-03	Senegal	0	29
2020-03	Nigeria	0	21
2020-03	Estonia	0	20
2020-03	Croatia	0	18
2020-03	Morocco	0	17
2020-03	Bahrain	0	13
2020-03	Georgia	0	13
2020-03	Lebanon	0	13
2020-03	Tunisia	0	13
2020-03	Romania	0	12
2020-03	Ecuador	0	8
2020-03	Moldova	0	5
2020-03	France	0	993
2020-03	Brazil	0	417
2020-03	Sweden	0	373
2020-03	Israel	0	201
2020-03	Panama	0	183
2020-03	Russia	0	121
2020-03	Greece	0	105
2020-03	Taiwan	0	93
2020-03	Turkey	0	64
2020-03	Poland	0	51
2020-03	Norway	0	44
2020-03	Mexico	0	34
2020-03	Latvia	0	31
2020-03	Jordan	0	21
2020-03	Uganda	0	14
2020-03	Kuwait	0	8
2020-03	Brunei	0	5
2020-03	Gambia	0	5
2020-03	Japan	0	650
2020-03	Italy	0	480
2020-03	China	0	257
2020-03	Chile	0	145
2020-03	Kenya	0	28
2020-03	Ghana	0	26
2020-03	Qatar	0	15
2020-03	Benin	0	8
2020-03	Aruba	0	6
2020-03	Peru	0	79
2020-03	Iran	0	53
2020-03	Oman	0	33
2020-04	Ireland	0.0062305	321
2020-04	New Zealand	0.0055249	181
2020-04	United Kingdom	0.0041935	17885
2020-04	Belgium	0.0022727	440
2020-04	Netherlands	0.0017007	588
2020-04	France	0.0016978	589
2020-04	USA	0.00030832	9730
2020-04	South Africa	1.1102e-16	126
2020-04	Morocco	1.1102e-16	29
2020-04	Norway	1.1102e-16	42
2020-04	Democratic Republic of the Congo	0	143
2020-04	Bosnia and Herzegovina	0	6
2020-04	United Arab Emirates	0	67
2020-04	Equatorial Guinea	0	17
2020-04	Czech Republic	0	12
2020-04	Saudi Arabia	0	365
2020-04	Sierra Leone	0	9
2020-04	Switzerland	0	389
2020-04	Timor-Leste	0	16
2020-04	South Korea	0	15
2020-04	Luxembourg	0	88
2020-04	Bangladesh	0	52
2020-04	Kazakhstan	0	46
2020-04	Australia	0	887
2020-04	Singapore	0	457
2020-04	Lithuania	0	73
2020-04	Argentina	0	17
2020-04	Indonesia	0	14
2020-04	Portugal	0	225
2020-04	Colombia	0	71
2020-04	Malaysia	0	54
2020-04	Slovenia	0	20
2020-04	Thailand	0	20
2020-04	Zimbabwe	0	13
2020-04	Bulgaria	0	7
2020-04	Botswana	0	5
2020-04	Slovakia	0	5
2020-04	Denmark	0	415
2020-04	Germany	0	268
2020-04	Austria	0	187
2020-04	Finland	0	163
2020-04	Jamaica	0	76
2020-04	Romania	0	53
2020-04	Nigeria	0	37
2020-04	Senegal	0	34
2020-04	Hungary	0	33
2020-04	Uruguay	0	24
2020-04	Ecuador	0	15
2020-04	Bahrain	0	13
2020-04	Vietnam	0	10
2020-04	Georgia	0	5
2020-04	Canada	0	1042
2020-04	Brazil	0	837
2020-04	Russia	0	186
2020-04	Israel	0	151
2020-04	Sweden	0	151
2020-04	Panama	0	106
2020-04	Poland	0	73
2020-04	Turkey	0	67
2020-04	Serbia	0	41
2020-04	Mexico	0	38
2020-04	Greece	0	19
2020-04	Latvia	0	14
2020-04	Taiwan	0	10
2020-04	Gambia	0	7
2020-04	Jordan	0	6
2020-04	Japan	0	2631
2020-04	Spain	0	1216
2020-04	India	0	476
2020-04	Italy	0	113
2020-04	Kenya	0	102
2020-04	Chile	0	43
2020-04	China	0	41
2020-04	Egypt	0	7
2020-04	Oman	0	71
2020-04	Iran	0	61
2020-04	Peru	0	48
2020-04	Mali	0	21
2020-05	Ireland	0.016667	60
2020-05	Sweden	0.0075758	132
2020-05	Canada	0.0060241	166
2020-05	Singapore	0.005848	171
2020-05	United Kingdom	0.0053543	6350
2020-05	India	0.00081766	1223
2020-05	USA	0.00014923	6701
2020-05	Greece	1.1102e-16	7
2020-05	Democratic Republic of the Congo	0	172
2020-05	United Arab Emirates	0	922
2020-05	Dominican Republic	0	5
2020-05	Equatorial Guinea	0	27
2020-05	Czech Republic	0	9
2020-05	South Africa	0	95
2020-05	Saudi Arabia	0	82
2020-05	Netherlands	0	346
2020-05	South Korea	0	192
2020-05	Switzerland	0	79
2020-05	New Zealand	0	6
2020-05	Bangladesh	0	98
2020-05	Luxembourg	0	13
2020-05	Australia	0	268
2020-05	Lithuania	0	14
2020-05	Indonesia	0	10
2020-05	Argentina	0	8
2020-05	Portugal	0	92
2020-05	Zimbabwe	0	34
2020-05	Malaysia	0	24
2020-05	Pakistan	0	6
2020-05	Suriname	0	5
2020-05	Denmark	0	271
2020-05	Belgium	0	140
2020-05	Germany	0	93
2020-05	Austria	0	51
2020-05	Nigeria	0	51
2020-05	Finland	0	40
2020-05	Ukraine	0	29
2020-05	Romania	0	23
2020-05	Ecuador	0	13
2020-05	Uruguay	0	13
2020-05	Morocco	0	6
2020-05	Hungary	0	5
2020-05	Brazil	0	184
2020-05	Russia	0	177
2020-05	Turkey	0	145
2020-05	France	0	123
2020-05	Poland	0	58
2020-05	Mexico	0	45
2020-05	Gambia	0	26
2020-05	Serbia	0	14
2020-05	Norway	0	11
2020-05	Latvia	0	9
2020-05	Japan	0	366
2020-05	Spain	0	187
2020-05	Kenya	0	151
2020-05	Italy	0	54
2020-05	Egypt	0	47
2020-05	Ghana	0	26
2020-05	Chile	0	16
2020-05	China	0	8
2020-05	Oman	0	81
2020-05	Iran	0	54
2020-05	Peru	0	21
2020-06	Senegal	0.016393	61
2020-06	United Kingdom	0.014187	6978
2020-06	Spain	0.011173	179
2020-06	United Arab Emirates	0.0097087	206
2020-06	Canada	0.0046948	213
2020-06	USA	0.0012115	9080
2020-06	Rwanda	1.1102e-16	7
2020-06	Democratic Republic of the Congo	0	11
2020-06	Equatorial Guinea	0	25
2020-06	North Macedonia	0	47
2020-06	Czech Republic	0	6
2020-06	South Africa	0	306
2020-06	Saudi Arabia	0	262
2020-06	Burkina Faso	0	8
2020-06	South Korea	0	234
2020-06	Netherlands	0	163
2020-06	Switzerland	0	79
2020-06	New Zealand	0	6
2020-06	Bangladesh	0	137
2020-06	Costa Rica	0	20
2020-06	Australia	0	567
2020-06	Singapore	0	139
2020-06	Indonesia	0	20
2020-06	Palestine	0	15
2020-06	Portugal	0	102
2020-06	Zimbabwe	0	41
2020-06	Suriname	0	39
2020-06	Colombia	0	9
2020-06	Pakistan	0	8
2020-06	Denmark	0	272
2020-06	Belgium	0	64
2020-06	Germany	0	54
2020-06	Nigeria	0	45
2020-06	Romania	0	24
2020-06	Ecuador	0	15
2020-06	Ukraine	0	14
2020-06	Bahrain	0	12
2020-06	Russia	0	97
2020-06	Brazil	0	95
2020-06	Sweden	0	89
2020-06	Mexico	0	70
2020-06	France	0	49
2020-06	Norway	0	48
2020-06	Poland	0	41
2020-06	Turkey	0	36
2020-06	Israel	0	35
2020-06	Gambia	0	23
2020-06	Serbia	0	16
2020-06	Latvia	0	9
2020-06	India	0	1006
2020-06	Japan	0	351
2020-06	Italy	0	71
2020-06	Egypt	0	56
2020-06	China	0	12
2020-06	Chile	0	10
2020-06	Ghana	0	8
2020-06	Kenya	0	5
2020-06	Peru	0	88
2020-06	Oman	0	15
2020-06	Iran	0	6
2020-07	United Kingdom	0.013225	2949
2020-07	Spain	0.013158	152
2020-07	India	0.0098522	406
2020-07	South Africa	0.0022173	902
2020-07	Australia	0.00047199	6356
2020-07	USA	0.00044366	4508
2020-07	Bangladesh	1.1102e-16	135
2020-07	Equatorial Guinea	0	19
2020-07	North Macedonia	0	11
2020-07	Czech Republic	0	16
2020-07	Saudi Arabia	0	24
2020-07	Switzerland	0	317
2020-07	South Korea	0	176
2020-07	Netherlands	0	88
2020-07	New Zealand	0	5
2020-07	Costa Rica	0	44
2020-07	Montenegro	0	9
2020-07	Mozambique	0	7
2020-07	Singapore	0	119
2020-07	Palestine	0	19
2020-07	Indonesia	0	15
2020-07	Argentina	0	11
2020-07	Lithuania	0	7
2020-07	Gibraltar	0	5
2020-07	Portugal	0	48
2020-07	Suriname	0	25
2020-07	Colombia	0	9
2020-07	Malaysia	0	8
2020-07	Thailand	0	5
2020-07	Denmark	0	249
2020-07	Belgium	0	149
2020-07	Ireland	0	73
2020-07	Nigeria	0	29
2020-07	Germany	0	23
2020-07	Ecuador	0	14
2020-07	Ukraine	0	6
2020-07	Gambia	0	235
2020-07	Canada	0	129
2020-07	Brazil	0	122
2020-07	Russia	0	104
2020-07	Norway	0	92
2020-07	France	0	66
2020-07	Sweden	0	65
2020-07	Serbia	0	51
2020-07	Mexico	0	50
2020-07	Israel	0	48
2020-07	Latvia	0	41
2020-07	Rwanda	0	15
2020-07	Turkey	0	7
2020-07	Panama	0	5
2020-07	Japan	0	1977
2020-07	China	0	174
2020-07	Italy	0	25
2020-07	Chile	0	14
2020-07	Egypt	0	10
2020-07	Ghana	0	6
2020-07	Peru	0	23
2020-07	Iran	0	9
2020-08	Colombia	0.125	8
2020-08	United Kingdom	0.070756	6798
2020-08	China	0.045455	44
2020-08	Spain	0.028689	244
2020-08	Ireland	0.015385	130
2020-08	Netherlands	0.010695	187
2020-08	Canada	0.0098039	102
2020-08	France	0.0069686	287
2020-08	USA	0.0066972	2837
2020-08	India	0.0066079	454
2020-08	Denmark	0.0036855	1628
2020-08	Switzerland	0.0022321	448
2020-08	United Arab Emirates	0	16
2020-08	Equatorial Guinea	0	5
2020-08	North Macedonia	0	10
2020-08	Czech Republic	0	12
2020-08	Faroe Islands	0	10
2020-08	South Africa	0	309
2020-08	Burkina Faso	0	16
2020-08	Saudi Arabia	0	15
2020-08	New Zealand	0	113
2020-08	Costa Rica	0	16
2020-08	Bangladesh	0	14
2020-08	Australia	0	4557
2020-08	Singapore	0	53
2020-08	Lithuania	0	37
2020-08	Indonesia	0	16
2020-08	Palestine	0	15
2020-08	Gibraltar	0	7
2020-08	Portugal	0	38
2020-08	Malaysia	0	7
2020-08	Belgium	0	214
2020-08	Germany	0	54
2020-08	Ecuador	0	33
2020-08	Hungary	0	22
2020-08	Ukraine	0	9
2020-08	Austria	0	6
2020-08	Nigeria	0	6
2020-08	Norway	0	140
2020-08	Russia	0	93
2020-08	Sweden	0	71
2020-08	Mexico	0	66
2020-08	Latvia	0	41
2020-08	Brazil	0	21
2020-08	Turkey	0	11
2020-08	Gambia	0	6
2020-08	Japan	0	2769
2020-08	Italy	0	36
2020-08	Egypt	0	34
2020-08	Chile	0	21
2020-08	Aruba	0	5
2020-08	Iran	0	58
2020-08	Peru	0	46
2020-09	Lithuania	0.4	25
2020-09	United Kingdom	0.23056	14968
2020-09	Chile	0.2	5
2020-09	Ecuador	0.11111	9
2020-09	Ireland	0.065934	182
2020-09	Germany	0.038462	130
2020-09	Singapore	0.030303	33
2020-09	Sweden	0.030303	66
2020-09	Latvia	0.027027	37
2020-09	India	0.020408	245
2020-09	Netherlands	0.020202	297
2020-09	Spain	0.014286	350
2020-09	Norway	0.0071429	140
2020-09	USA	0.0052521	2856
2020-09	France	0.0034722	288
2020-09	South Africa	0.0034364	291
2020-09	Russia	0.0027322	366
2020-09	Denmark	0.0025602	1953
2020-09	United Arab Emirates	0	34
2020-09	North Macedonia	0	8
2020-09	Czech Republic	0	19
2020-09	Burkina Faso	0	38
2020-09	Switzerland	0	324
2020-09	New Zealand	0	49
2020-09	Bangladesh	0	10
2020-09	Australia	0	853
2020-09	Malaysia	0	26
2020-09	Slovakia	0	10
2020-09	Belgium	0	274
2020-09	Hungary	0	57
2020-09	Croatia	0	15
2020-09	Finland	0	6
2020-09	Canada	0	154
2020-09	Jordan	0	63
2020-09	Brazil	0	11
2020-09	Turkey	0	5
2020-09	Japan	0	432
2020-09	China	0	41
2020-09	Italy	0	8
2020-09	Malta	0	7
2020-09	Iran	0	39
2020-09	Peru	0	12
2020-10	United Kingdom	0.32622	29164
2020-10	Gibraltar	0.16575	181
2020-10	Ireland	0.12258	155
2020-10	Norway	0.11224	196
2020-10	Latvia	0.058824	17
2020-10	Sweden	0.053333	75
2020-10	Iran	0.037037	54
2020-10	China	0.033333	30
2020-10	Netherlands	0.026258	457
2020-10	South Africa	0.023026	304
2020-10	Brazil	0.021277	47
2020-10	Denmark	0.020979	3146
2020-10	Spain	0.013055	383
2020-10	Czech Republic	0.011765	85
2020-10	Australia	0.010582	189
2020-10	USA	0.002201	2726
2020-10	Switzerland	0.001642	609
2020-10	Burkina Faso	0	13
2020-10	New Zealand	0	64
2020-10	Bangladesh	0	15
2020-10	Singapore	0	60
2020-10	Sri Lanka	0	12
2020-10	Malaysia	0	34
2020-10	Thailand	0	11
2020-10	Belgium	0	437
2020-10	Germany	0	133
2020-10	Hungary	0	108
2020-10	Bahrain	0	57
2020-10	Finland	0	34
2020-10	Ecuador	0	11
2020-10	Tunisia	0	10
2020-10	Croatia	0	5
2020-10	Jordan	0	341
2020-10	Russia	0	165
2020-10	France	0	152
2020-10	Canada	0	19
2020-10	Rwanda	0	6
2020-10	Italy	0	57
2020-10	Japan	0	46
2020-10	India	0	8
2020-10	Peru	0	38
2020-11	United Kingdom	0.38794	29953
2020-11	Ireland	0.13725	102
2020-11	Netherlands	0.11852	540
2020-11	South Africa	0.11661	283
2020-11	Iran	0.085106	47
2020-11	Norway	0.074468	94
2020-11	Germany	0.054726	201
2020-11	Denmark	0.025984	6735
2020-11	Japan	0.020619	97
2020-11	Singapore	0.02	50
2020-11	Sweden	0.02	50
2020-11	Australia	0.016393	61
2020-11	Portugal	0.012987	385
2020-11	Russia	0.0058824	170
2020-11	Switzerland	0.0031447	636
2020-11	USA	0.0023711	1687
2020-11	Czech Republic	0	17
2020-11	New Zealand	0	43
2020-11	Bangladesh	0	6
2020-11	Sri Lanka	0	9
2020-11	Malaysia	0	46
2020-11	Slovakia	0	11
2020-11	Thailand	0	5
2020-11	Belgium	0	290
2020-11	Bahrain	0	42
2020-11	Tunisia	0	19
2020-11	Morocco	0	16
2020-11	Ecuador	0	5
2020-11	France	0	117
2020-11	Canada	0	107
2020-11	Brazil	0	40
2020-11	Jordan	0	40
2020-11	Mexico	0	14
2020-11	Spain	0	70
2020-11	Italy	0	61
2020-12	United Kingdom	0.31068	5620
2020-12	Gibraltar	0.24706	85
2020-12	China	0.16667	6
2020-12	New Zealand	0.10526	19
2020-12	Finland	0.10204	49
2020-12	Ireland	0.1	10
2020-12	Germany	0.065217	46
2020-12	Denmark	0.028037	107
2020-12	Netherlands	0.0038314	261
2020-12	Switzerland	0	287
2020-12	Australia	0	26
2020-12	Singapore	0	23
2020-12	Thailand	0	50
2020-12	Belgium	0	17
2020-12	Morocco	0	14
2020-12	Japan	0	20
2020-12	Italy	0	10
2020-12	USA	0	66

## Sheet: TableS5-R203
Table S5. Mutation rates and number of sequences over time in different geographic regions of the world for residue R203 (N) (threshold 5 sequences).
Date	Country/Region	Mutation_Rate	Number_Sequences
2019-12	China	0	23
2020-01	China	0	386
2020-01	Thailand	0	25
2020-01	Australia	0	19
2020-01	USA	0	15
2020-01	Singapore	0	11
2020-01	Japan	0	10
2020-01	Germany	0	9
2020-01	France	0	8
2020-01	South Korea	0	8
2020-01	Taiwan	0	7
2020-01	Vietnam	0	6
2020-01	Malaysia	0	5
2020-02	Switzerland	0.75862	29
2020-02	Austria	0.75	8
2020-02	Netherlands	0.5625	16
2020-02	Italy	0.2	90
2020-02	Germany	0.16667	30
2020-02	France	0.13043	23
2020-02	Spain	0.13043	23
2020-02	United Kingdom	0.12605	119
2020-02	USA	0.034783	115
2020-02	China	1.1102e-16	395
2020-02	Japan	0	152
2020-02	South Korea	0	119
2020-02	Singapore	0	42
2020-02	United Arab Emirates	0	24
2020-02	Australia	0	18
2020-02	Saudi Arabia	0	16
2020-02	Canada	0	13
2020-02	Taiwan	0	11
2020-02	Thailand	0	10
2020-02	Malaysia	0	9
2020-02	Norway	0	7
2020-02	Sweden	0	6
2020-02	Brazil	0	5
2020-03	Gambia	0.8	5
2020-03	Brazil	0.70588	408
2020-03	Greece	0.60377	106
2020-03	Czech Republic	0.6	55
2020-03	Estonia	0.6	20
2020-03	Ireland	0.58278	151
2020-03	Russia	0.56198	121
2020-03	Vietnam	0.54545	66
2020-03	Uganda	0.5	14
2020-03	Ecuador	0.5	8
2020-03	Portugal	0.45635	1260
2020-03	Jordan	0.45455	22
2020-03	Italy	0.42562	484
2020-03	Latvia	0.41935	31
2020-03	Japan	0.39939	651
2020-03	Sweden	0.38503	374
2020-03	Peru	0.37975	79
2020-03	United Arab Emirates	0.35294	34
2020-03	Austria	0.34731	501
2020-03	Hungary	0.33333	45
2020-03	Argentina	0.33333	12
2020-03	Sri Lanka	0.33333	6
2020-03	United Kingdom	0.33041	11401
2020-03	Belgium	0.30132	604
2020-03	Kenya	0.28	25
2020-03	Oman	0.24242	33
2020-03	South Africa	0.23404	47
2020-03	Iceland	0.23218	547
2020-03	Guadeloupe	0.23077	26
2020-03	Lebanon	0.23077	13
2020-03	Singapore	0.22632	380
2020-03	Germany	0.21495	428
2020-03	Saudi Arabia	0.20455	132
2020-03	Kazakhstan	0.2	5
2020-03	Netherlands	0.19222	848
2020-03	Chile	0.18621	145
2020-03	Taiwan	0.18085	94
2020-03	Poland	0.17647	51
2020-03	Morocco	0.17647	17
2020-03	Israel	0.17308	208
2020-03	Iran	0.17143	35
2020-03	Turkey	0.16667	66
2020-03	Croatia	0.16667	18
2020-03	Romania	0.16667	12
2020-03	Switzerland	0.16342	1181
2020-03	New Zealand	0.15961	307
2020-03	China	0.15812	234
2020-03	Canada	0.15167	1556
2020-03	Palestine	0.15	20
2020-03	Finland	0.14754	61
2020-03	Australia	0.14319	2123
2020-03	Slovakia	0.14286	7
2020-03	South Korea	0.14	100
2020-03	Uruguay	0.13889	36
2020-03	Norway	0.13636	44
2020-03	Kuwait	0.125	8
2020-03	Ghana	0.12	25
2020-03	France	0.10786	992
2020-03	Thailand	0.10274	292
2020-03	Malaysia	0.090909	55
2020-03	Nigeria	0.090909	22
2020-03	Spain	0.090418	2776
2020-03	Mexico	0.088235	34
2020-03	India	0.085366	164
2020-03	Democratic Republic of the Congo	0.078947	38
2020-03	Bahrain	0.076923	13
2020-03	Georgia	0.076923	13
2020-03	Tunisia	0.076923	13
2020-03	Colombia	0.073684	95
2020-03	Denmark	0.066667	1005
2020-03	Costa Rica	0.06	50
2020-03	Luxembourg	0.059524	168
2020-03	Slovenia	0.048193	83
2020-03	USA	0.043712	11347
2020-03	Bosnia and Herzegovina	0.043478	23
2020-03	Jamaica	0.026846	149
2020-03	Senegal	0	26
2020-03	Indonesia	0	20
2020-03	Qatar	0	16
2020-03	Faroe Islands	0	14
2020-03	Guatemala	0	10
2020-03	Philippines	0	9
2020-03	Benin	0	8
2020-03	Zimbabwe	0	8
2020-03	Aruba	0	6
2020-03	Saint Martin	0	6
2020-03	Brunei	0	5
2020-03	Moldova	0	5
2020-03	Mongolia	0	5
2020-04	Japan	0.94671	2627
2020-04	Brazil	0.9312	814
2020-04	Vietnam	0.9	10
2020-04	Hungary	0.81818	33
2020-04	Oman	0.8	65
2020-04	Botswana	0.8	5
2020-04	Slovakia	0.8	5
2020-04	Latvia	0.78571	14
2020-04	Serbia	0.74359	39
2020-04	Argentina	0.72222	18
2020-04	Greece	0.72222	18
2020-04	Russia	0.71658	187
2020-04	Bulgaria	0.71429	7
2020-04	Gambia	0.71429	7
2020-04	Ireland	0.69876	322
2020-04	Bangladesh	0.69767	43
2020-04	Peru	0.6875	48
2020-04	Ecuador	0.66667	15
2020-04	Italy	0.60714	112
2020-04	China	0.57143	7
2020-04	United Kingdom	0.50309	17943
2020-04	Turkey	0.5	66
2020-04	Chile	0.46512	43
2020-04	Portugal	0.45532	235
2020-04	United Arab Emirates	0.44118	68
2020-04	Iran	0.4	40
2020-04	Poland	0.39726	73
2020-04	Czech Republic	0.38462	13
2020-04	Belgium	0.375	440
2020-04	Nigeria	0.33333	39
2020-04	Austria	0.30851	188
2020-04	Egypt	0.28571	7
2020-04	Sweden	0.28105	153
2020-04	Canada	0.28104	1039
2020-04	Romania	0.24528	53
2020-04	South Africa	0.23894	113
2020-04	Netherlands	0.22547	581
2020-04	Switzerland	0.21684	392
2020-04	Morocco	0.21429	28
2020-04	Slovenia	0.20833	24
2020-04	Senegal	0.2069	29
2020-04	Georgia	0.2	5
2020-04	New Zealand	0.19553	179
2020-04	Germany	0.18412	277
2020-04	Colombia	0.18056	72
2020-04	Spain	0.1679	1221
2020-04	Bosnia and Herzegovina	0.16667	6
2020-04	Jordan	0.16667	6
2020-04	India	0.16387	476
2020-04	Zimbabwe	0.15385	13
2020-04	Thailand	0.14286	21
2020-04	Australia	0.12984	878
2020-04	France	0.12203	590
2020-04	Sierra Leone	0.11111	9
2020-04	Saudi Arabia	0.1084	369
2020-04	Israel	0.096774	155
2020-04	Kenya	0.09375	96
2020-04	Democratic Republic of the Congo	0.086957	138
2020-04	Uruguay	0.086957	23
2020-04	Luxembourg	0.079545	88
2020-04	Mexico	0.076923	39
2020-04	Bahrain	0.076923	13
2020-04	Denmark	0.074879	414
2020-04	South Korea	0.0625	16
2020-04	USA	0.056843	9711
2020-04	Norway	0.04878	41
2020-04	Lithuania	0.027778	72
2020-04	Jamaica	0.026316	76
2020-04	Finland	0.018293	164
2020-04	Singapore	0.0043956	455
2020-04	Malaysia	0	55
2020-04	Kazakhstan	0	45
2020-04	Mali	0	21
2020-04	Equatorial Guinea	0	17
2020-04	Timor-Leste	0	17
2020-04	Indonesia	0	14
2020-04	Taiwan	0	10
2020-05	Lithuania	1	14
2020-05	Japan	0.96448	366
2020-05	Brazil	0.94054	185
2020-05	Russia	0.93855	179
2020-05	Oman	0.93243	74
2020-05	Zimbabwe	0.91429	35
2020-05	Latvia	0.88889	9
2020-05	Greece	0.85714	7
2020-05	Ecuador	0.84615	13
2020-05	Serbia	0.84615	13
2020-05	Morocco	0.83333	6
2020-05	Pakistan	0.83333	6
2020-05	Ireland	0.78333	60
2020-05	Bangladesh	0.78218	101
2020-05	Peru	0.71429	21
2020-05	Chile	0.6875	16
2020-05	Portugal	0.68478	92
2020-05	Turkey	0.67586	145
2020-05	United Arab Emirates	0.65476	924
2020-05	South Africa	0.64211	95
2020-05	United Kingdom	0.62924	6403
2020-05	Italy	0.61111	54
2020-05	Iran	0.51111	45
2020-05	Switzerland	0.50633	79
2020-05	Gambia	0.5	24
2020-05	New Zealand	0.5	6
2020-05	Sweden	0.49242	132
2020-05	Belgium	0.47143	140
2020-05	Czech Republic	0.44444	9
2020-05	Poland	0.44068	59
2020-05	Ghana	0.40741	27
2020-05	Nigeria	0.40385	52
2020-05	Argentina	0.375	8
2020-05	Canada	0.32143	168
2020-05	India	0.31868	1183
2020-05	Romania	0.30435	23
2020-05	Norway	0.3	10
2020-05	Saudi Arabia	0.29268	82
2020-05	Uruguay	0.27273	11
2020-05	Ukraine	0.24138	29
2020-05	Germany	0.22581	93
2020-05	Hungary	0.2	5
2020-05	Netherlands	0.19714	350
2020-05	Democratic Republic of the Congo	0.152	125
2020-05	USA	0.14526	6657
2020-05	Australia	0.14504	262
2020-05	Spain	0.12632	190
2020-05	Denmark	0.10821	268
2020-05	Indonesia	0.1	10
2020-05	Austria	0.098039	51
2020-05	Kenya	0.092105	152
2020-05	Mexico	0.088889	45
2020-05	Malaysia	0.086957	23
2020-05	France	0.081301	123
2020-05	Egypt	0.06383	47
2020-05	South Korea	0.03125	192
2020-05	Finland	0.02439	41
2020-05	Singapore	0	169
2020-05	Equatorial Guinea	0	27
2020-05	Luxembourg	0	13
2020-05	Dominican Republic	0	5
2020-05	Suriname	0	5
2020-06	Serbia	1	16
2020-06	Palestine	1	15
2020-06	Russia	0.97938	97
2020-06	Brazil	0.96842	95
2020-06	Japan	0.95775	355
2020-06	Portugal	0.94175	103
2020-06	Oman	0.92308	13
2020-06	Bangladesh	0.90226	133
2020-06	Latvia	0.88889	9
2020-06	Australia	0.87091	581
2020-06	Peru	0.84091	88
2020-06	North Macedonia	0.82979	47
2020-06	United Kingdom	0.81924	7037
2020-06	Switzerland	0.80247	81
2020-06	Costa Rica	0.75	20
2020-06	Ghana	0.75	8
2020-06	Belgium	0.73438	64
2020-06	Poland	0.73171	41
2020-06	South Africa	0.72757	301
2020-06	United Arab Emirates	0.69417	206
2020-06	China	0.66667	6
2020-06	Italy	0.65714	70
2020-06	Sweden	0.61798	89
2020-06	Nigeria	0.6	50
2020-06	Chile	0.6	10
2020-06	Denmark	0.57471	261
2020-06	Ecuador	0.53333	15
2020-06	India	0.47826	1012
2020-06	Turkey	0.45946	37
2020-06	Zimbabwe	0.4	40
2020-06	Canada	0.38967	213
2020-06	Egypt	0.38596	57
2020-06	Netherlands	0.38037	163
2020-06	Bahrain	0.33333	12
2020-06	Romania	0.29167	24
2020-06	Iran	0.28571	7
2020-06	Senegal	0.22034	59
2020-06	USA	0.21591	9027
2020-06	Gambia	0.21429	14
2020-06	Spain	0.21111	180
2020-06	Germany	0.2037	54
2020-06	Israel	0.2	35
2020-06	Pakistan	0.2	10
2020-06	Saudi Arabia	0.18421	266
2020-06	Norway	0.16667	48
2020-06	Czech Republic	0.16667	6
2020-06	Ukraine	0.14286	14
2020-06	Burkina Faso	0.125	8
2020-06	France	0.12245	49
2020-06	South Korea	0.094017	234
2020-06	Mexico	0.085714	70
2020-06	Indonesia	0.05	20
2020-06	Singapore	0	141
2020-06	Suriname	0	33
2020-06	Equatorial Guinea	0	26
2020-06	Democratic Republic of the Congo	0	11
2020-06	Colombia	0	9
2020-06	New Zealand	0	6
2020-06	Kenya	0	5
2020-07	Palestine	1	19
2020-07	Montenegro	1	9
2020-07	Gibraltar	1	5
2020-07	Australia	0.98742	6278
2020-07	Japan	0.98736	1978
2020-07	Serbia	0.98039	51
2020-07	Russia	0.95614	114
2020-07	Portugal	0.9375	48
2020-07	Italy	0.92	25
2020-07	Brazil	0.91803	122
2020-07	Latvia	0.90244	41
2020-07	Bangladesh	0.88806	134
2020-07	China	0.875	88
2020-07	Czech Republic	0.875	16
2020-07	Lithuania	0.85714	7
2020-07	South Africa	0.85333	900
2020-07	United Kingdom	0.84379	2964
2020-07	Ghana	0.83333	6
2020-07	Ukraine	0.83333	6
2020-07	Switzerland	0.81962	316
2020-07	Turkey	0.8	5
2020-07	Chile	0.78571	14
2020-07	Sweden	0.78462	65
2020-07	Peru	0.78261	23
2020-07	Malaysia	0.75	8
2020-07	North Macedonia	0.72727	11
2020-07	India	0.68069	404
2020-07	Germany	0.68	25
2020-07	Nigeria	0.63333	30
2020-07	Belgium	0.62416	149
2020-07	New Zealand	0.6	5
2020-07	Denmark	0.57028	249
2020-07	Canada	0.54615	130
2020-07	Netherlands	0.50485	103
2020-07	Ecuador	0.5	14
2020-07	Norway	0.49462	93
2020-07	Argentina	0.45455	11
2020-07	Iran	0.44444	9
2020-07	Thailand	0.4	5
2020-07	Costa Rica	0.38636	44
2020-07	Ireland	0.29487	78
2020-07	Mozambique	0.28571	7
2020-07	South Korea	0.25568	176
2020-07	Gambia	0.25322	233
2020-07	Israel	0.22449	49
2020-07	Suriname	0.21739	23
2020-07	France	0.21212	66
2020-07	Egypt	0.2	10
2020-07	Indonesia	0.1875	16
2020-07	USA	0.18184	4482
2020-07	Spain	0.17308	156
2020-07	Saudi Arabia	0.16667	24
2020-07	Mexico	0.14	50
2020-07	Singapore	0.051282	117
2020-07	Equatorial Guinea	0	19
2020-07	Rwanda	0	11
2020-07	Colombia	0	9
2020-08	Portugal	1	38
2020-08	Brazil	1	21
2020-08	Palestine	1	15
2020-08	Bangladesh	1	14
2020-08	Faroe Islands	1	10
2020-08	Ukraine	1	9
2020-08	Malaysia	1	7
2020-08	Austria	1	6
2020-08	Japan	0.99711	2768
2020-08	Australia	0.99357	4509
2020-08	Russia	0.96875	96
2020-08	Peru	0.95652	46
2020-08	Chile	0.95238	21
2020-08	Lithuania	0.94595	37
2020-08	North Macedonia	0.9	10
2020-08	United Arab Emirates	0.875	16
2020-08	China	0.86667	15
2020-08	Italy	0.86111	36
2020-08	New Zealand	0.85965	114
2020-08	Czech Republic	0.83333	12
2020-08	Croatia	0.8	5
2020-08	South Africa	0.73913	299
2020-08	Turkey	0.72727	11
2020-08	Gibraltar	0.71429	7
2020-08	Latvia	0.68293	41
2020-08	India	0.66213	441
2020-08	Sweden	0.66197	71
2020-08	Nigeria	0.6	5
2020-08	United Kingdom	0.59442	7059
2020-08	Hungary	0.59091	22
2020-08	Denmark	0.51845	1680
2020-08	Germany	0.48889	45
2020-08	Canada	0.48624	109
2020-08	Belgium	0.45794	214
2020-08	Ecuador	0.45455	33
2020-08	Iran	0.41818	55
2020-08	Costa Rica	0.375	16
2020-08	Switzerland	0.35965	456
2020-08	Gambia	0.33333	6
2020-08	Mexico	0.32308	65
2020-08	Singapore	0.26923	52
2020-08	Netherlands	0.24479	192
2020-08	Aruba	0.2	5
2020-08	Indonesia	0.1875	16
2020-08	Norway	0.18248	137
2020-08	USA	0.17815	2829
2020-08	France	0.13589	287
2020-08	Colombia	0.125	8
2020-08	Burkina Faso	0.11765	17
2020-08	Ireland	0.083969	131
2020-08	Spain	0.044898	245
2020-08	Egypt	0	34
2020-08	Saudi Arabia	0	15
2020-08	Equatorial Guinea	0	5
2020-09	Peru	1	12
2020-09	Brazil	1	11
2020-09	Bangladesh	1	10
2020-09	North Macedonia	1	8
2020-09	Chile	1	5
2020-09	Russia	0.97011	368
2020-09	Australia	0.96659	838
2020-09	Japan	0.96512	430
2020-09	Latvia	0.89189	37
2020-09	Ecuador	0.88889	9
2020-09	Italy	0.875	8
2020-09	Jordan	0.85714	63
2020-09	Canada	0.84516	155
2020-09	New Zealand	0.83673	49
2020-09	Croatia	0.78947	19
2020-09	South Africa	0.75172	290
2020-09	United Arab Emirates	0.70588	34
2020-09	India	0.67206	247
2020-09	China	0.58824	17
2020-09	Sweden	0.58209	67
2020-09	Hungary	0.55172	58
2020-09	Singapore	0.54545	33
2020-09	Germany	0.49624	133
2020-09	Slovakia	0.44444	9
2020-09	Czech Republic	0.41935	31
2020-09	United Kingdom	0.36797	15477
2020-09	Iran	0.35897	39
2020-09	Denmark	0.35733	2236
2020-09	Lithuania	0.32	25
2020-09	Norway	0.31206	141
2020-09	Belgium	0.30403	273
2020-09	Burkina Faso	0.23077	39
2020-09	Switzerland	0.20615	325
2020-09	Indonesia	0.2	5
2020-09	Faroe Islands	0.16667	12
2020-09	France	0.13898	295
2020-09	USA	0.13331	2843
2020-09	Malaysia	0.11538	26
2020-09	Ireland	0.10989	182
2020-09	Netherlands	0.10915	284
2020-09	Spain	0.039773	352
2020-09	Malta	0	7
2020-09	Finland	0	6
2020-10	Brazil	1	47
2020-10	Bangladesh	1	15
2020-10	Russia	0.98913	184
2020-10	Peru	0.97297	37
2020-10	Latvia	0.94118	17
2020-10	Jordan	0.86471	340
2020-10	Croatia	0.8	5
2020-10	Bahrain	0.7193	57
2020-10	Canada	0.68421	19
2020-10	Australia	0.63587	184
2020-10	South Africa	0.61129	319
2020-10	Singapore	0.57627	59
2020-10	Japan	0.56818	44
2020-10	New Zealand	0.5	64
2020-10	Germany	0.49254	134
2020-10	Tunisia	0.4	10
2020-10	Norway	0.39594	197
2020-10	Sweden	0.36364	77
2020-10	Ecuador	0.36364	11
2020-10	Iran	0.27119	59
2020-10	Denmark	0.26316	3173
2020-10	India	0.25	8
2020-10	United Kingdom	0.23294	29287
2020-10	Burkina Faso	0.23077	13
2020-10	Switzerland	0.19576	613
2020-10	USA	0.18667	2716
2020-10	Thailand	0.18182	11
2020-10	Czech Republic	0.17647	85
2020-10	Gibraltar	0.125	184
2020-10	Finland	0.125	32
2020-10	Italy	0.11667	60
2020-10	Belgium	0.10731	438
2020-10	Hungary	0.074074	108
2020-10	France	0.072368	152
2020-10	China	0.071429	14
2020-10	Ireland	0.070968	155
2020-10	Netherlands	0.070953	451
2020-10	Spain	0.023499	383
2020-10	Malaysia	0	34
2020-10	Sri Lanka	0	12
2020-10	Rwanda	0	6
2020-11	Brazil	1	40
2020-11	Russia	0.96667	180
2020-11	Bangladesh	0.83333	6
2020-11	Bahrain	0.7381	42
2020-11	Jordan	0.7381	42
2020-11	Ecuador	0.4	5
2020-11	Taiwan	0.4	5
2020-11	Morocco	0.375	16
2020-11	Mexico	0.35714	14
2020-11	Sweden	0.32	50
2020-11	Japan	0.30928	97
2020-11	New Zealand	0.27451	51
2020-11	Germany	0.27363	201
2020-11	Slovakia	0.27273	11
2020-11	Norway	0.26596	94
2020-11	Australia	0.25806	62
2020-11	South Africa	0.24252	301
2020-11	Denmark	0.23018	6712
2020-11	United Kingdom	0.1999	30010
2020-11	Switzerland	0.19843	635
2020-11	Canada	0.19626	107
2020-11	Singapore	0.14	50
2020-11	USA	0.13452	1680
2020-11	Italy	0.13115	61
2020-11	Czech Republic	0.11765	17
2020-11	Tunisia	0.10526	19
2020-11	Portugal	0.097938	388
2020-11	Belgium	0.086505	289
2020-11	Netherlands	0.064815	540
2020-11	France	0.025424	118
2020-11	Malaysia	0.021739	46
2020-11	Ireland	0.02	100
2020-11	Iran	0.019608	51
2020-11	Spain	0	70
2020-11	Sri Lanka	0	9
2020-12	Ireland	0.7	10
2020-12	Morocco	0.53333	15
2020-12	Finland	0.53061	49
2020-12	Japan	0.5	20
2020-12	United Kingdom	0.37783	5566
2020-12	Singapore	0.30435	23
2020-12	China	0.28571	7
2020-12	Germany	0.24444	45
2020-12	New Zealand	0.22727	22
2020-12	Italy	0.2	10
2020-12	Australia	0.18519	27
2020-12	Switzerland	0.16028	287
2020-12	Thailand	0.12	50
2020-12	Denmark	0.084112	107
2020-12	USA	0.061538	65
2020-12	Gibraltar	0.047059	85
2020-12	Netherlands	0.045977	261
2020-12	Belgium	0	17
